# Supplementary material for: Antibody-dependent enhancement of toxicity of myotoxin II from Bothrops asper
Source: Nat Commun. 2024 Jan 16;15:173. doi: 10.1038/s41467-023-42624-5 (PMC10791742; doi:10.1038/s41467-023-42624-5)
Supplement: Supplementary file 4 — Source Data [file 41467_2023_42624_MOESM4_ESM.xlsx]

## Sheet: Figure 1
Figure 1a
	Strep + Myotoxin II	Streptavidin	Milk proteins
Colony Forming Units	1270000	15000	5000
Figure 1b
scFvs	ELISA signal
1	1.899
2	1.615
3	1.593
4	1.565
5	1.544
6	1.538
7	1.499
8	1.483
9	1.477
10	1.474
11	1.463
12	1.457
13	1.428
14	1.419
15	1.398
16	1.397
17	1.396
18	1.394
19	1.388
20	1.384
21	1.37
22	1.358
23	1.341
24	1.332
25	1.332
26	1.296
27	1.286
28	1.283
29	1.28
30	1.278
31	1.277
32	1.272
33	1.269
34	1.262
35	1.261
36	1.261
37	1.257
38	1.249
39	1.248
40	1.242
41	1.228
42	1.226
43	1.223
44	1.221
45	1.217
46	1.216
47	1.205
48	1.203
49	1.2
50	1.194
51	1.173
52	1.167
53	1.16
54	1.154
55	1.138
56	1.13
57	1.129
58	1.127
59	1.127
60	1.119
61	1.079
62	1.062
63	1.051
64	1.045
65	1.043
66	1.025
67	1.02
68	0.998
69	0.996
70	0.984
71	0.982
72	0.981
73	0.98
74	0.969
75	0.965
76	0.963
77	0.946
78	0.922
79	0.915
80	0.906
81	0.899
82	0.889
83	0.88
84	0.842
85	0.84
86	0.836
87	0.824
88	0.814
89	0.801
90	0.8
91	0.791
92	0.785
93	0.781
94	0.774
95	0.772
96	0.772
97	0.768
98	0.751
99	0.75
100	0.745
101	0.738
102	0.732
103	0.723
104	0.705
105	0.67
106	0.669
107	0.664
108	0.662
109	0.659
110	0.659
111	0.659
112	0.647
113	0.642
114	0.641
115	0.638
116	0.637
117	0.628
118	0.62
119	0.617
120	0.616
121	0.616
122	0.611
123	0.608
124	0.596
125	0.548
126	0.542
127	0.541
128	0.538
129	0.535
130	0.522
131	0.515
132	0.515
133	0.498
134	0.496
135	0.483
136	0.476
137	0.47
138	0.459
139	0.434
140	0.429
141	0.428
142	0.425
143	0.421
144	0.415
145	0.414
146	0.41
147	0.397
148	0.387
149	0.387
150	0.38
151	0.375
152	0.368
153	0.368
154	0.366
155	0.361
156	0.346
157	0.322
158	0.313
159	0.311
160	0.307
161	0.305
162	0.299
163	0.287
164	0.282
165	0.263
166	0.257
167	0.25
168	0.246
169	0.243
170	0.229
171	0.222
172	0.213
173	0.21
174	0.205
175	0.203
176	0.186
177	0.181
178	0.174
179	0.173
180	0.168
181	0.164
182	0.164
183	0.163
184	0.162
185	0.154
186	0.151
187	0.151
188	0.144
189	0.14
190	0.126
191	0.123
192	0.121
193	0.113
194	0.111
195	0.11
196	0.109
197	0.109
198	0.105
199	0.104
200	0.097
201	0.096
202	0.096
203	0.095
204	0.093
205	0.092
206	0.089
207	0.089
208	0.087
209	0.086
210	0.084
211	0.08
212	0.08
213	0.07
214	0.07
215	0.068
216	0.067
217	0.066
218	0.06
219	0.059
220	0.058
221	0.057
222	0.055
223	0.051
224	0.051
225	0.046
226	0.046
227	0.045
228	0.045
229	0.045
230	0.044
231	0.044
232	0.043
233	0.043
234	0.043
235	0.042
236	0.041
237	0.041
238	0.041
239	0.041
240	0.041
241	0.041
242	0.04
243	0.039
244	0.038
245	0.038
246	0.038
247	0.038
248	0.038
249	0.038
250	0.038
251	0.036
252	0.036
253	0.036
254	0.036
255	0.036
256	0.035
257	0.035
258	0.035
259	0.035
260	0.034
261	0.034
262	0.034
263	0.034
264	0.033
265	0.033
266	0.032
267	0.032
268	0.032
269	0.032
270	0.032
271	0.032
272	0.032
273	0.031
274	0.031
275	0.031
276	0.031
277	0.031
278	0.03
279	0.03
280	0.03
281	0.03
282	0.03
283	0.03
284	0.03
285	0.029
286	0.029
287	0.029
288	0.029

## Sheet: Figure 2
Figure 2a
IgG concentration (nM)	B12(LALA+YTE)			E02(LALA+YTE)			G08(LALA+YTE)			A03(LALA+YTE)			F04(LALA+YTE)			B04(LALA+YTE)
6.85	1.41	1.502	1.392	1.302	1.253	1.267	1.177	1.177	1.162	1.197	1.317	1.43	1.368	1.305	1.224	1.313	1.205	1.285
3.42	1.185	1.246	1.317	0.982	1.028	0.989	0.796	0.838	0.874	1.122	1.233	1.291	1.35	1.32	1.203	1.237	1.169	1.232
1.71	0.957	1.026	1.035	0.735	0.721	0.748	0.546	0.606	0.561	1.109	1.024	1.086	1.109	1.03	1.055	1.183	1.021	1.166
0.85	0.61	0.598	0.708	0.4	0.397	0.416	0.301	0.325	0.304	0.563	0.701	0.734	0.752	0.784	0.784	0.954	0.932	0.948
0.43	0.323	0.379	0.366	0.224	0.196	0.206	0.173	0.172	0.181	0.374	0.386	0.448	0.453	0.436	0.424	0.56	0.51	0.589
0.21	0.185	0.186	0.175	0.116	0.101	0.111	0.088	0.084	0.077	0.199	0.231	0.184	0.231	0.243	0.231	0.29	0.295	0.293
Figure 2b
Sensor Type	Sensor Info	Replicate Group	Baseline Loc.	Assoc. (Sample) Loc.	Sample ID	Dissoc. Loc.	Loading Well Location	Loading Sample ID	Cycle	Conc. (nM)	Response	KD (M)	KD Error	kon(1/Ms)	kon Error	kdis(1/s)
SAX2 (High Precision Streptavidin 2.0)		N/A	B5	B11	G08	B5	B2	M2 3 µg/mL	1	10	0.3721	<1.0E-12	1.715e-11	244900	2745	<1.0E-07
SAX2 (High Precision Streptavidin 2.0)		N/A	B5	B10	A03	B5	B2	M2 3 µg/mL	1	10	0.8192	<1.0E-12	8.223e-12	647900	3935	<1.0E-07
SAX2 (High Precision Streptavidin 2.0)		N/A	B5	B9	F04	B5	B2	M2 3 µg/mL	1	10	0.8381	1.809e-11	5.076e-12	723000	3463	1.308e-05
SAX2 (High Precision Streptavidin 2.0)		N/A	B5	B8	B04	B5	B2	M2 3 µg/mL	1	10	0.9798	7.583e-11	3.828e-12	861300	3455	6.531e-05
SAX2 (High Precision Streptavidin 2.0)		N/A	B5	B7	B12	B5	B2	M2 3 µg/mL	1	10	1.0025	<1.0E-12	4.833e-12	684700	3004	<1.0E-07
SAX2 (High Precision Streptavidin 2.0)		N/A	B5	B6	E02	B5	B2	M2 3 µg/mL	1	10	0.7618	<1.0E-12	7.835e-12	491200	3026	<1.0E-07
SAX2 (High Precision Streptavidin 2.0)		N/A	F1	F5	Fab E02	F1	F2	M2 3 ug/mL	1	10	0.3637	2.424e-09		359800		0.0008722
Sensor Type	Sensor Info	Replicate Group	Baseline Loc.	Assoc. (Sample) Loc.	Sample ID	Dissoc. Loc.	Loading Well Location	Loading Sample ID	Cycle	Conc. (nM)	Response	KD2	KD Error	KD2 Error	kon(1/Ms)	km(nm/Ms)	kon2	kon Error	km Error	kon2 Error	kdis(1/s)	kdis2
SAX2 (High Precision Streptavidin 2.0)		N/A	A5	A11	G08	A5	A2	M2 3 µg/mL	1	100	0.7863	9.409e-09			10430	0.002828	300500				0.002828

## Sheet: Figure 3
Raw data
	Fibroblast viability Plate A					Fibroblast viability Plate B
		Replicate 1	Replicate 2	Replicate 3			Replicate 1	Replicate 2	Replicate 3
	Negative control	1708417	1623193	1628344		Negative control	1574903	1634906	1572534
	2.5 IC50 myotoxin II	399463	363920	339054		2.5 IC50 myotoxin II
	TPL0039_05_E02 1:1	1396120	1479217	1498784		TPL0039_05_A03 1:1	1709796	1745378	1721111
	TPL0039_05_E02 1:2	1434258	1367079	1383526		TPL0039_05_A03 1:2	1820615	1832711	1769172
	TPL0039_05_E02 1:3	1271159	1223871	1265882		TPL0039_05_A03 1:3	1766313	1738659	1728052
	TPL0039_05_E02 0:3	1363472	1380366	1394235		TPL0039_05_A03 0:3	1841219	1835577	1730863
	TPL0039_05_B12 1:1	1674426	1712593	1670103		TPL0039_05_F04 1:1	1514526	1520737	1535676
	TPL0039_05_B12 1:2	1759102	1732088	1725563		TPL0039_05_F04 1:2	1492127	1457206	1470840
	TPL0039_05_B12 1:3	1699671	1653933	1653448		TPL0039_05_F04 1:3	1412264	1387845	1390350
	TPL0039_05_B12 0:3	1744627	1734763	1703793		TPL0039_05_F04 0:3	1473641	1399686	1370183
	TPL0039_05_G08 1:1	1558982	1530968	1461052		TPL0039_05_B04 1:1	1641065	1517818	1503221
	TPL0039_05_G08 1:2	1707315	1651551	1589052		TPL0039_05_B04 1:2	1706551	1700224	1574055
	TPL0039_05_G08 1:3	1746353	1777469	1631928		TPL0039_05_B04 1:3	1717102	1716845	1668008
	TPL0039_05_G08 0:3	1763834	1749497	1740000		TPL0039_05_B04 0:3	1785761	1718497	1549021
	Irrelevant IgG 0:3	1611525	1672364	1514689
	Irrelevant IgG 1:3	443401	462767	485066
Normalized to negative control within each plate
	1:0.5 toxin:IgG			1:1 toxin:IgG			1:1.5 toxin:IgG			0:1.5 toxin:IgG			No IgG added
Negative control													103.333	98.1779	98.4895
2.5 IC50 myotoxin II													24.1613	22.0115	20.5075
Irrelevant IgG							26.8189	27.9902	29.3389	97.4722	101.152	91.6151
B12(LALA+YTE)	101.277	103.585	101.015	106.398	104.764	104.37	102.804	100.037	100.008	105.523	104.926	103.053
E02(LALA+YTE)	84.4435	89.4696	90.6531	86.7503	82.687	83.6818	76.8853	74.0251	76.5662	82.4688	83.4907	84.3295
G08(LALA+YTE)	94.2941	92.5997	88.3709	103.266	99.8931	96.1129	105.627	107.509	98.7062	106.684	105.817	105.243
A03(LALA+YTE)	107.257	109.489	107.967	114.209	114.967	110.982	110.802	109.067	108.402	115.501	115.147	108.578
F04(LALA+YTE)	95.0074	95.397	96.3341	93.6023	91.4116	92.2669	88.5924	87.0606	87.2177	92.4426	87.8034	85.9526
B04(LALA+YTE)	102.945	95.2139	94.2982	107.053	106.656	98.7417	107.715	107.699	104.635	112.022	107.803	97.1713
Statistics
1:0.5 toxic IgG
Dunnett's multiple comparisons test	Mean Diff.	95.00% CI of diff.	Below threshold?	Summary	Adjusted P Value
Negative control vs. 2.5 IC50 myotoxin II	77.77	70.84 to 84.70	Yes	****	<0.0001
Negative control vs. Irrelevant IgG	3.254	-3.675 to 10.18	No	ns	0.6674
Negative control vs. Irrelevant IgG + Mt	71.95	65.02 to 78.88	Yes	****	<0.0001
Negative control vs. TPL0039_05_B12	-1.959	-8.888 to 4.970	No	ns	0.9594
Negative control vs. TPL0039_05_E02	11.81	4.882 to 18.74	Yes	***	0.0005
Negative control vs. TPL0039_05_G08	8.245	1.316 to 15.17	Yes	*	0.0151
Negative control vs. TPL0039_05_A03	-8.237	-15.17 to -1.309	Yes	*	0.0153
Negative control vs. TPL0039_05_F04	4.421	-2.508 to 11.35	No	ns	0.3513
Negative control vs. TPL0039_05_B04	2.514	-4.415 to 9.443	No	ns	0.8657
1:1 toxin:IgG
Dunnett's multiple comparisons test	Mean Diff.	95.00% CI of diff.	Below threshold?	Summary	Adjusted P Value
Negative control vs. 2.5 IC50 myotoxin II	77.77	70.86 to 84.69	Yes	****	<0.0001
Negative control vs. Irrelevant IgG	3.254	-3.659 to 10.17	No	ns	0.6653
Negative control vs. Irrelevant IgG + Mt	71.95	65.04 to 78.86	Yes	****	<0.0001
Negative control vs. TPL0039_05_B12	-5.177	-12.09 to 1.736	No	ns	0.2062
Negative control vs. TPL0039_05_E02	15.63	8.714 to 22.54	Yes	****	<0.0001
Negative control vs. TPL0039_05_G08	0.2427	-6.670 to 7.156	No	ns	0.9999
Negative control vs. TPL0039_05_A03	-13.39	-20.30 to -6.473	Yes	***	0.0001
Negative control vs. TPL0039_05_F04	7.573	0.6601 to 14.49	Yes	*	0.0277
Negative control vs. TPL0039_05_B04	-4.15	-11.06 to 2.763	No	ns	0.4136
1:1.5 toxin:IgG
Dunnett's multiple comparisons test	Mean Diff.	95.00% CI of diff.	Below threshold?	Summary	Adjusted P Value
Negative control vs. 2.5 IC50 myotoxin II	77.77	71.48 to 84.06	Yes	****	<0.0001
Negative control vs. Irrelevant IgG	3.254	-3.036 to 9.544	No	ns	0.5705
Negative control vs. Irrelevant IgG + Mt	71.95	65.66 to 78.24	Yes	****	<0.0001
Negative control vs. TPL0039_05_B12	-0.9496	-7.240 to 5.340	No	ns	0.9979
Negative control vs. TPL0039_05_E02	24.17	17.88 to 30.46	Yes	****	<0.0001
Negative control vs. TPL0039_05_G08	-3.948	-10.24 to 2.342	No	ns	0.3679
Negative control vs. TPL0039_05_A03	-9.424	-15.71 to -3.134	Yes	**	0.002
Negative control vs. TPL0039_05_F04	12.38	6.086 to 18.67	Yes	***	0.0001
Negative control vs. TPL0039_05_B04	-6.683	-12.97 to -0.3931	Yes	*	0.034
1:0.5 toxin:IgG
Dunnett's multiple comparisons test	Mean Diff.	95.00% CI of diff.	Below threshold?	Summary	Adjusted P Value
Negative control vs. 2.5 IC50 myotoxin II	77.77	69.29 to 86.26	Yes	****	<0.0001
Negative control vs. Irrelevant IgG	3.254	-5.233 to 11.74	No	ns	0.8323
Negative control vs. Irrelevant IgG + Mt	71.95	63.46 to 80.44	Yes	****	<0.0001
Negative control vs. TPL0039_05_B12	-4.501	-12.99 to 3.986	No	ns	0.5444
Negative control vs. TPL0039_05_E02	16.57	8.084 to 25.06	Yes	***	0.0001
Negative control vs. TPL0039_05_G08	-5.915	-14.40 to 2.572	No	ns	0.2671
Negative control vs. TPL0039_05_A03	-13.08	-21.56 to -4.589	Yes	**	0.0015
Negative control vs. TPL0039_05_F04	11.27	2.781 to 19.75	Yes	**	0.0062
Negative control vs. TPL0039_05_B04	-5.665	-14.15 to 2.821	No	ns	0.307

## Sheet: Figure 4
Raw data
Preincubation in vivo experiment 1							Preincubation in vivo experiment 2
	Mouse 1	Mouse 2	Mouse 3	Mouse 4	Mouse 5			Mouse 1	Mouse 2	Mouse 3	Mouse 4	Mouse 5
PBS	191	366	169	98	266		PBS	232	162	74	281	258
Mt	5955	3800	6236	4293	3914		Mt	1529	4139	2759	2062	2653
B12(LALA+YTE)	119	593	128	466	384		E02(LALA+YTE)	289	240	470	352	260
Mt+B12(LALA+YTE)	428	896	519	657	447		Mt+E02(LALA+YTE)	956	388	246	352	375
Mt+AV	4941	1619	3671	4205	2633		G08(LALA+YTE)	217	610	146	389	636
Mt+irrelavant IgG		3805	3453	7583	4054		Mt+G08(LALA+YTE)	4645	2806	2839	3743	1198
Normalized to negative control within each plate
Treatment	Mouse 1	Mouse 2	Mouse 3	Mouse 4	Mouse 5
PBS	-0.584213	3.20235	-1.06024	-2.5965	1.0386
B12(LALA + YTE)	-2.14212	8.11407	-1.94738	5.36611	3.59183
E02(LALA + YTE)	3.60939	1.59044	11.0672	6.20519	2.4145
G08(LALA + YTE)	0.642769	16.8356	-2.28265	7.72971	17.9069
Mt	124.134	77.5056	130.215	88.1729	79.9723
Mt + B12(LALA + YTE)	4.54388	14.6702	6.5129	9.49887	4.95499
Mt + E02(LALA + YTE)	31.0919	7.6885	1.83766	6.20519	7.15286
Mt + G08(LALA + YTE)	183.09	107.318	108.677	145.925	41.063
Mt + AV	102.194	30.3142	74.7144	86.2688	52.2546
Mt + Irrelevant IgG		77.6138	69.9974	159.36	83.0016
Statistics
PBS vs. B12(LALA + YTE)	-2.597	-47.03 to 41.84	No	ns	>0.9999
PBS vs. E02(LALA + YTE)	-4.977	-49.42 to 39.46	No	ns	>0.9999
PBS vs. G08(LALA + YTE)	-8.166	-52.60 to 36.27	No	ns	0.9993
Mt vs. Mt + B12(LALA + YTE)	91.96	47.53 to 136.4	Yes	****	<0.0001
Mt vs. Mt + E02(LALA + YTE)	89.2	44.77 to 133.6	Yes	****	<0.0001
Mt vs. Mt + G08(LALA + YTE)	-17.21	-61.65 to 27.22	No	ns	0.9203
Mt vs. Mt + AV	30.85	-13.59 to 75.29	No	ns	0.3498
Mt vs. Mt + Irrelevant IgG	2.507	-44.63 to 49.64	No	ns	>0.9999

## Sheet: Figure 5
Raw data
Treatment	Mouse 1	Mouse 2	Mouse 3	Mouse 4	Mouse 5
PBS	229	186	196	222	250
Venom	6922	11299	6781	12770	14149
Venom + B12(LALA + YTE)	441	2597	4183	2713	3162
Venom + AV	2644	934	352	1747	4477
Venom + AV + B12(LALA + YTE)	263	340	618	482	260
Normalized to positive control
Treatment	Mouse 1	Mouse 2	Mouse 3	Mouse 4	Mouse 5
PBS	2.20527	1.79118	1.88748	2.13786	2.4075
Venom	66.659	108.81	65.3011	122.975	136.255
Venom + B12(LALA + YTE)	4.24684	25.0091	40.2824	26.1262	30.4501
Venom + AV	25.4618	8.99443	3.38977	16.8236	43.1136
Venom + AV + B12(LALA + YTE)	2.53269	3.27421	5.95135	4.64167	2.5038
Statistics
Šídák's multiple comparisons test	Mean Diff.	95.00% CI of diff.	Below threshold?	Summary	Adjusted P Value
Venom vs. Venom + B12(LALA + YTE)	74.78	43.94 to 105.6	Yes	****	<0.0001
Venom + B12(LALA + YTE) vs. Venom + AV	5.666	-25.17 to 36.50	No	ns	0.9907
Venom + B12(LALA + YTE) vs. Venom + AV + B12(LALA + YTE)	21.44	-9.392 to 52.28	No	ns	0.2761
Venom + AV vs. Venom + AV + B12(LALA + YTE)	15.78	-15.06 to 46.61	No	ns	0.5874
Venom vs. Venom + AV	80.44	49.61 to 111.3	Yes	****	<0.0001

## Sheet: Figure 6
Raw data
treatment	Mouse 1	Mouse 2	Mouse 3	Mouse 4	Mouse 5
PBS	278	374	338	323	375
PBS + B12(LALA + YTE)	120	67	337	292	335
Venom	7877	8858	10844	11415	7719
Venom + B12(LALA + YTE)	11715	17132	10725	16445	12117
Venom + AV	5540	4602	6448	6813	4361
Venom + AV + B12(LALA + YTE)	4722	4636	11943	14310	6412
Normalized to positive control
Treatment	Mouse 1	Mouse 2	Mouse 3	Mouse 4	Mouse 5
PBS	2.97562	4.00317	3.61784	3.45728	4.01387
PBS + B12(LALA + YTE)	1.28444	0.717145	3.60713	3.12547	3.58573
Venom	84.3127	94.813	116.07	122.182	82.6215
Venom + B12(LALA + YTE)	125.393	183.375	114.797	176.022	129.696
Venom + AV	59.2983	49.2582	69.0172	72.924	46.6787
Venom + AV + B12(LALA + YTE)	50.5427	49.6222	127.834	153.169	68.6319
Statistics
Šídák's multiple comparisons test	Mean Diff.	95.00% CI of diff.	Below threshold?	Summary	Adjusted P Value
Venom vs. Venom + B12(LALA + YTE)	-45.86	-89.80 to -1.917	Yes	*	0.0378
Venom vs. Venom + AV	40.56	-3.375 to 84.50	No	ns	0.0805
Venom + AV vs. Venom + AV + B12(LALA + YTE)	-30.52	-74.46 to 13.41	No	ns	0.2839
PBS vs. PBS + B12(LALA + YTE)	1.15	-42.79 to 45.09	No	ns	>0.9999
Venom + B12(LALA + YTE) vs. Venom + AV + B12(LALA + YTE)	55.9	11.96 to 99.84	Yes	**	0.0082

## Sheet: Figure 8
Raw data
Treatment	Mouse 1	Mouse 2	Mouse 3	Mouse 4	Mouse 5
PBS	200	166	295	202	310
Venom	9010	7303	4056	6952	12780
Venom + B12(LALA)	6147	15648	6975	6894	8407
Venom + AV	4262	405	3358	4105	2153
Venom + AV + B12(LALA)	3423	3323	969	2348	4219
Normalized to positive control
Treatment	Mouse 1	Mouse 2	Mouse 3	Mouse 4	Mouse 5
PBS	2.49377	2.06983	3.6783	2.5187	3.86534
Venom	112.344	91.0599	50.5736	86.6833	159.352
Venom + B12(LALA)	76.6459	195.112	86.9701	85.9601	104.825
Venom + AV	53.1421	5.04988	41.8703	51.1845	26.8454
Venom + AV + B12(LALA)	42.6808	41.4339	12.0823	29.2768	52.606
Statistics
Šídák's multiple comparisons test	Mean Diff.	95.00% CI of diff.	Below threshold?	Summary	Adjusted P Value
Venom vs. Venom + B12(LALA)	-9.9	-62.43 to 42.63	No	ns	0.9773
Venom + AV vs. Venom + AV + B12(LALA)	0.002494	-52.53 to 52.53	No	ns	>0.9999
Venom vs. Venom + AV	64.38	11.85 to 116.9	Yes	*	0.0126
Venom + B12(LALA) vs. Venom + AV + B12(LALA)	74.29	21.76 to 126.8	Yes	**	0.0038

## Sheet: Figure 9
Raw data
Treatment	Mouse 1	Mouse 2	Mouse 3	Mouse 4	Mouse 5
PBS	334	215	231	378	452
PBS + B12(Fab)	187	141	174	72	89
Venom	14020	12307	8936	13005	13653
Venom + B12(Fab) - Preincu.	2221	1739	3224	3332	2871
Venom + B12(Fab) - Rescue	13159	5188	9190	8314	4482
Normalized to positive control
Treatment	Mouse 1	Mouse 2	Mouse 3	Mouse 4	Mouse 5
PBS	2.69698	1.73608	1.86528	3.05228	3.64981
PBS + B12(Fab)	1.50999	1.13855	1.40502	0.581386	0.718658
Venom	113.209	99.3766	72.1565	105.013	110.245
Venom + B12(Fab) - Preincu.	17.9341	14.0421	26.0332	26.9053	23.1828
Venom + B12(Fab) - Rescue	106.256	41.8921	74.2075	67.1339	36.1913
Statistics
Šídák's multiple comparisons test	Mean Diff.	95.00% CI of diff.	Below threshold?	Summary	Adjusted P Value
PBS vs. PBS + B12(Fab)	1.529	-22.79 to 25.85	No	ns	0.9979
Venom vs. Venom + B12(Fab) - Preincu.	78.38	54.06 to 102.7	Yes	****	<0.0001
Venom vs. Venom + B12(Fab) - Rescue	34.86	10.54 to 59.19	Yes	**	0.0039

## Sheet: Figure S1
Myotoxin II	Streptavidin	Neutravidin	Milk proteins	PLA2 N. mossambica
0.96	0.049	0.039	0.041	0.029
0.941	0.041	0.039	0.037	0.042
0.941	0.043	0.03	0.029	0.029
0.927	0.036	0.029	0.039	0.039
0.866	0.041	0.035	0.041	0.032
0.852	0.057	0.033	0.022	0.029
0.85	0.041	0.035	0.039	0.031
0.843	0.032	0.042	0.037	0.036
0.829	0.039	0.028	0.039	0.041
0.813	0.038	0.037	0.029	0.033
0.8	0.041	0.041	0.04	0.031
0.773	0.041	0.038	0.033	0.045
0.732	0.04	0.041	0.039	0.034
0.732	0.043	0.035	0.04	0.031
0.719	0.039	0.04	0.04	0.034
0.706	0.033	0.038	0.031	0.04
0.7	0.029	0.03	0.029	0.029
0.689	0.039	0.04	0.038	0.031
0.677	0.041	0.043	0.029	0.042
0.664	0.038	0.029	0.029	0.032
0.658	0.046	0.038	0.039	0.03
0.651	0.029	0.032	0.032	0.038
0.649	0.04	0.028	0.036	0.041
0.641	0.041	0.03	0.04	0.039
0.634	0.039	0.03	0.046	0.04
0.626	0.034	0.034	0.039	0.031
0.62	0.045	0.036	0.037	0.035
0.615	0.041	0.041	0.04	0.029
0.61	0.065	0.03	0.04	0.03
0.607	0.04	0.044	0.04	0.035
0.599	0.035	0.038	0.04	0.033
0.587	0.029	0.031	0.036	0.045
0.582	0.031	0.032	0.032	0.034
0.581	0.034	0.045	0.032	0.03
0.579	0.047	0.03	0.039	0.031
0.576	0.039	0.032	0.039	0.042
0.575	0.042	0.029	0.039	0.042
0.573	0.041	0.041	0.04	0.031
0.573	0.04	0.045	0.04	0.035
0.57	0.04	0.043	0.041	0.03
0.567	0.047	0.029	0.035	0.033
0.565	0.04	0.042	0.038	0.031
0.564	0.039	0.035	0.03	0.031
0.561	0.039	0.029	0.032	0.039
0.549	0.029	0.035	0.03	0.032
0.549	0.043	0.038	0.047	0.04
0.545	0.039	0.038	0.039	0.029
0.542	0.045	0.045	0.037	0.05
0.54	0.035	0.037	0.032	0.037
0.538	0.062	0.037	0.038	0.031
0.537	0.041	0.033	0.04	0.039
0.536	0.045	0.038	0.031	0.031
0.534	0.055	0.026	0.038	0.034
0.533	0.05	0.03	0.03	0.029
0.533	0.035	0.029	0.041	0.034
0.53	0.041	0.034	0.037	0.031
0.525	0.029	0.031	0.037	0.03
0.524	0.038	0.04	0.039	0.029
0.515	0.04	0.034	0.044	0.045
0.513	0.036	0.031	0.043	0.035
0.512	0.033	0.03	0.031	0.032
0.51	0.04	0.037	0.036	0.041
0.509	0.029	0.031	0.029	0.033
0.493	0.04	0.031	0.038	0.035
0.493	0.043	0.045	0.037	0.036
0.492	0.04	0.028	0.038	0.029
0.49	0.03	0.046	0.029	0.03
0.488	0.04	0.04	0.039	0.032
0.487	0.036	0.029	0.031	0.029
0.486	0.042	0.04	0.041	0.037
0.483	0.041	0.039	0.044	0.044
0.481	0.029	0.029	0.029	0.029
0.474	0.039	0.029	0.031	0.039
0.473	0.04	0.039	0.039	0.041
0.473	0.032	0.027	0.033	0.033
0.469	0.041	0.034	0.028	0.039
0.468	0.043	0.048	0.04	0.031
0.463	0.04	0.033	0.036	0.028
0.462	0.041	0.03	0.04	0.032
0.462	0.031	0.032	0.053	0.041
0.461	0.041	0.061	0.04	0.034
0.459	0.04	0.041	0.039	0.043
0.453	0.046	0.036	0.03	0.041
0.453	0.039	0.041	0.047	0.04
0.453	0.042	0.045	0.041	0.033
0.45	0.035	0.037	0.035	0.03
0.45	0.031	0.03	0.03	0.039
0.439	0.035	0.029	0.039	0.031
0.439	0.037	0.032	0.033	0.029
0.437	0.026	0.029	0.04	0.029
0.436	0.042	0.041	0.032	0.04
0.435	0.042	0.037	0.042	0.04
0.434	0.044	0.037	0.041	0.031
0.434	0.04	0.041	0.04	0.03
0.429	0.04	0.034	0.04	0.038
0.427	0.045	0.031	0.038	0.031
0.424	0.04	0.048	0.038	0.031
0.42	0.03	0.041	0.033	0.045
0.417	0.04	0.037	0.039	0.033
0.416	0.043	0.035	0.037	0.032
0.409	0.026	0.033	0.034	0.029
0.408	0.038	0.04	0.034	0.032
0.406	0.044	0.045	0.039	0.029
0.405	0.042	0.035	0.04	0.031
0.404	0.042	0.04	0.039	0.031
0.402	0.037	0.025	0.04	0.039
0.399	0.041	0.031	0.037	0.04
0.391	0.046	0.04	0.028	0.04
0.388	0.041	0.049	0.04	0.03
0.387	0.041	0.029	0.034	0.031
0.383	0.033	0.03	0.03	0.032
0.379	0.025	0.03	0.025	0.037
0.378	0.041	0.044	0.041	0.032
0.378	0.04	0.037	0.039	0.04
0.378	0.041	0.03	0.039	0.042
0.376	0.041	0.03	0.031	0.038
0.376	0.037	0.025	0.039	0.036
0.375	0.038	0.04	0.035	0.039
0.37	0.055	0.035	0.04	0.038
0.369	0.031	0.032	0.037	0.042
0.365	0.038	0.037	0.033	0.038
0.363	0.045	0.032	0.031	0.027
0.362	0.039	0.032	0.038	0.03
0.362	0.041	0.039	0.038	0.041
0.36	0.041	0.043	0.043	0.035
0.354	0.043	0.03	0.039	0.029
0.353	0.04	0.03	0.042	0.03
0.347	0.045	0.041	0.044	0.041
0.342	0.041	0.038	0.031	0.029
0.338	0.042	0.033	0.039	0.035
0.337	0.038	0.036	0.039	0.037
0.336	0.035	0.031	0.039	0.035
0.332	0.032	0.029	0.037	0.035
0.329	0.032	0.036	0.031	0.038
0.323	0.041	0.03	0.04	0.035
0.318	0.029	0.029	0.029	0.03
0.318	0.043	0.038	0.04	0.033
0.318	0.03	0.031	0.03	0.04
0.314	0.032	0.033	0.035	0.047
0.309	0.04	0.03	0.035	0.039
0.301	0.047	0.036	0.039	0.041
0.299	0.043	0.035	0.042	0.036
0.295	0.031	0.034	0.043	0.05
0.284	0.042	0.047	0.043	0.034
0.283	0.033	0.03	0.031	0.033
0.279	0.039	0.036	0.039	0.04
0.273	0.04	0.032	0.03	0.041
0.272	0.038	0.027	0.031	0.037
0.263	0.038	0.035	0.04	0.046
0.261	0.03	0.033	0.033	0.041
0.261	0.035	0.032	0.039	0.033
0.258	0.039	0.031	0.041	0.036
0.258	0.037	0.039	0.041	0.032
0.254	0.042	0.039	0.043	0.045
0.253	0.042	0.027	0.042	0.043
0.246	0.03	0.031	0.035	0.032
0.246	0.041	0.033	0.038	0.038
0.246	0.038	0.036	0.038	0.039
0.241	0.074	0.029	0.042	0.03
0.24	0.041	0.039	0.039	0.031
0.235	0.04	0.03	0.041	0.034
0.232	0.038	0.036	0.041	0.031
0.23	0.041	0.046	0.039	0.031
0.227	0.03	0.03	0.029	0.031
0.226	0.04	0.029	0.039	0.03
0.218	0.029	0.032	0.029	0.03
0.218	0.036	0.043	0.043	0.048
0.208	0.056	0.03	0.036	0.03
0.205	0.032	0.04	0.037	0.044
0.202	0.03	0.03	0.03	0.045
0.2	0.04	0.039	0.04	0.048
0.18	0.039	0.028	0.037	0.032
0.166	0.039	0.034	0.035	0.035
0.161	0.035	0.031	0.032	0.04
0.159	0.038	0.027	0.036	0.058
0.046	0.027	0.028	0.031	0.031
0.045	0.028	0.034	0.028	0.03
0.04	0.03	0.03	0.029	0.031
0.039	0.03	0.03	0.034	0.033
0.038	0.03	0.027	0.03	0.03
0.034	0.03	0.03	0.032	0.03
0.033	0.027	0.041	0.028	0.031
0.033	0.029	0.031	0.035	0.03
0.033	0.035	0.029	0.035	0.037

## Sheet: Figure S2
Clone ID	TRF signal duplicates
TPL0039_05_F4	1450	1630
TPL0039_05_E2	1039	1904
TPL0039_05_A3	1151	1741
TPL0039_05_B12	1221	1522
TPL0039_05_G8	1207	1468
TPL0039_05_B4	926	1340
TPL0039_05_C11	955	1206
TPL0039_05_E3	923	1125
TPL0039_05_F3	976	1063
TPL0039_05_F11	809	898
TPL0039_05_F12	869	786
TPL0039_05_E11	795	851
TPL0039_05_D8	684	949
TPL0039_05_F10	744	795
TPL0039_05_A7	708	823
TPL0039_05_C4	782	716
TPL0039_05_E7	661	762
TPL0039_05_G11	654	728
TPL0039_06_E8	575	801
TPL0039_05_D2	626	703
TPL0039_05_E5	648	595
TPL0039_06_F8	504	736
TPL0039_05_F8	636	591
TPL0039_05_C7	533	633
TPL0039_05_A11	526	625
TPL0039_05_H4	564	586
TPL0039_05_H5	514	632
TPL0039_05_A8	427	697
TPL0039_05_E8	448	618
TPL0039_05_E6	537	528
TPL0039_01_B11	523	537
TPL0039_05_A1	523	530
TPL0039_05_D1	485	558
TPL0039_05_G12	453	509
TPL0039_06_G9	498	450
TPL0039_05_A2	447	497
TPL0039_05_D12	470	468
TPL0039_05_B1	417	519
TPL0039_05_D5	445	434
TPL0039_05_G2	427	441
TPL0039_06_D3	412	444
TPL0039_06_D10	323	523
TPL0039_06_B10	399	438
TPL0039_05_H3	397	429
TPL0039_06_B9	402	419
TPL0039_05_C3	407	412
TPL0039_05_C8	402	412
TPL0039_06_D4	384	426
TPL0039_05_G3	392	411
TPL0039_06_G6	357	442
TPL0039_05_D6	401	395
TPL0039_05_C9	378	411
TPL0039_05_F7	380	408
TPL0039_06_B4	386	399
TPL0039_06_A9	363	420
TPL0039_06_D8	377	403
TPL0039_05_B5	415	364
TPL0039_05_D10	358	406
TPL0039_06_B12	378	386
TPL0039_06_C4	377	368
TPL0039_06_E10	344	399
TPL0039_05_G10	370	370
TPL0039_06_C2	352	381
TPL0039_05_H7	350	372
TPL0039_05_H6	346	369
TPL0039_05_A9	341	368
TPL0039_06_B8	382	327
TPL0039_06_B3	350	357
TPL0039_06_A8	347	357
TPL0039_05_G4	356	343
TPL0039_05_F9	349	347
TPL0039_06_A11	344	349
TPL0039_06_B7	350	342
TPL0039_06_D7	347	340
TPL0039_05_B8	367	314
TPL0039_06_C1	327	344
TPL0039_06_D2	352	315
TPL0039_06_B6	316	340
TPL0039_05_H8	347	308
TPL0039_05_A4	331	320
TPL0039_06_G3	344	306
TPL0039_06_D12	341	308
TPL0039_06_D9	336	311
TPL0039_06_C3	314	329
TPL0039_06_G11	312	326
TPL0039_06_A4	338	295
TPL0039_06_A5	334	299
TPL0039_06_G5	309	320
TPL0039_06_C7	317	311
TPL0039_06_F6	292	335
TPL0039_06_A10	324	298
CTR	310	312
TPL0039_06_F10	292	330
TPL0039_05_C10	320	301
TPL0039_06_A3	312	308
CTR	326	294
TPL0039_05_B3	307	311
TPL0039_05_G5	292	326
TPL0039_06_C10	313	305
TPL0039_06_B5	315	300
TPL0039_06_E12	292	319
TPL0039_06_F1	314	296
TPL0039_06_E7	301	308
CTR	329	279
TPL0039_06_F5	285	323
TPL0039_06_F9	266	336
TPL0039_06_E3	278	323
TPL0039_06_F3	281	317
TPL0039_06_G7	285	313
CTR	278	320
TPL0039_06_D5	307	289
TPL0039_06_G4	298	298
TPL0039_06_G1	288	307
TPL0039_06_E11	291	303
TPL0039_06_E2	284	309
TPL0039_06_F4	282	311
TPL0039_06_C12	300	291
TPL0039_06_E1	270	319
TPL0039_06_F7	273	313
TPL0039_06_C8	306	279
TPL0039_06_F12	277	307
CTR	302	281
TPL0039_06_G2	296	283
TPL0039_06_A2	279	298
TPL0039_06_E9	291	286
TPL0039_06_D11	285	286
TPL0039_06_B2	272	293
CTR	247	309
CTR	257	296
TPL0039_06_E4	229	320
CTR	256	286
